# Supplementary material for: Postmitotic Prox1 Expression Controls the Final Specification of Cortical VIP Interneuron Subtypes
Source: J Neurosci. 2021 Sep 29;41(39):8150–62. doi: 10.1523/JNEUROSCI.1021-21.2021 (PMC8482865; doi:10.1523/JNEUROSCI.1021-21.2021)
Supplement: Figure 2-1 — Postnatal Prox1 removal leads to transcriptomic changes in VIP INs. VIP IN candidate genes with a log2ratio≥|0.5| and p value ≤ 0.01 for Prox1 KO versus Prox1 control. Download Figure 2-1, XLSX file. [file ns-JN-RM-1021-21-s01.xlsx]

## Sheet: downregulated
Identifier	gene_name	pValue	fdr	isPresent	log2 Ratio	11_P12_Prox1_ctr_1 [normalized count]	13_P12_Prox1_ctr_3 [normalized count]	14_P12_Prox1_ctr_4 [normalized count]	15_P12_Prox1_mut_1 [normalized count]	16_P12_Prox1_mut_2 [normalized count]	17_P12_Prox1_mut_3 [normalized count]	18_P12_Prox1_mut_4 [normalized count]	19_P12_Prox1_mut_5 [normalized count]	11_P12_Prox1_ctr_1 [FPKM]	13_P12_Prox1_ctr_3 [FPKM]	14_P12_Prox1_ctr_4 [FPKM]	15_P12_Prox1_mut_1 [FPKM]	16_P12_Prox1_mut_2 [FPKM]	17_P12_Prox1_mut_3 [FPKM]	18_P12_Prox1_mut_4 [FPKM]	19_P12_Prox1_mut_5 [FPKM]
ENSMUSG00000003657	Calb2	8.103e-06	0.1035	TRUE	-1.466	7863	7370	7661	2955	2952	1937	2423	3489	209.2	192.4	206.7	77.74	72.99	34.43	58.78	88.6
ENSMUSG00000028197	Col24a1	2.204e-05	0.1408	TRUE	-2.214	729.1	574.8	773.9	153.2	111.3	67.6	158.5	211.1	11.24	8.695	12.1	2.336	1.594	0.6965	2.229	3.107
ENSMUSG00000048776	Pthlh	5.393e-05	0.1729	TRUE	-2.042	2804	3230	2088	739.1	784.8	320.7	359.8	1037	66.54	75.22	50.27	17.34	17.31	5.086	7.789	23.5
ENSMUSG00000036422	Pcdh8	7.538e-05	0.1729	TRUE	-1.983	2542	2864	3208	728.2	1102	259.4	552.6	946.5	30.2	33.38	38.66	8.555	12.17	2.059	5.988	10.73
ENSMUSG00000023945	Slc5a7	0.0001736	0.2465	TRUE	-1.672	670.8	888.9	452.7	158.7	303	180.8	153.1	216.6	4.93	6.41	3.376	1.153	2.07	0.888	1.027	1.52
ENSMUSG00000070866	Zfp804a	0.0002462	0.2661	TRUE	-1.324	3109	4196	2880	1826	1310	727.9	1229	1658	38.24	50.64	35.94	22.21	14.98	5.983	13.79	19.47
ENSMUSG00000050663	Trhde	0.0002644	0.2661	TRUE	-1.292	988.8	1407	1170	574.9	505.4	300.3	410.2	602.5	10.41	14.52	12.49	5.983	4.943	2.112	3.937	6.052
ENSMUSG00000007888	Crlf1	0.0002695	0.2661	TRUE	-1.243	2124	1670	2350	831.4	827.4	501.5	941.4	1187	94.14	72.61	105.7	36.44	34.08	14.85	38.06	50.21
ENSMUSG00000023019	Gpd1	0.0002898	0.2661	TRUE	-1.6	4872	4199	4815	1920	1964	514.1	1602	1606	115	97.26	115.3	44.84	43.09	8.111	34.5	36.2
ENSMUSG00000030223	Ptpro	0.0003133	0.2661	TRUE	-1.259	2652	3228	2444	1009	1786	745.1	953.2	1264	17.48	20.88	16.34	6.575	10.94	3.283	5.731	7.954
ENSMUSG00000064293	Cntn4	0.0003332	0.2661	TRUE	-1.363	1793	1934	2302	845.6	983.6	349	776.5	917.3	29.36	31.08	38.25	13.7	14.97	3.82	11.6	14.34
ENSMUSG00000052133	Sema5b	0.0005418	0.3644	TRUE	-1.364	1334	1332	1444	614.1	660.5	496.8	232.4	617	25.49	24.97	27.98	11.6	11.73	6.342	4.049	11.25
ENSMUSG00000050069	Grem2	0.0005847	0.3736	TRUE	-1.622	428.5	310.4	368.1	67.38	151.5	139.9	97.46	103.7	4.352	3.093	3.793	0.6769	1.43	0.9498	0.903	1.006
ENSMUSG00000003617	Cp	0.0006579	0.3836	TRUE	-1.319	958.2	1137	1321	360.8	601.3	231.1	504.4	549.7	18	20.95	25.18	6.702	10.5	2.9	8.641	9.854
ENSMUSG00000050830	Vwc2	0.0007748	0.3836	TRUE	-1.491	2012	4134	1938	806.4	1622	729.4	568.7	1026	34.68	69.9	33.88	13.74	25.97	8.401	8.939	16.87
ENSMUSG00000026322	Htr4	0.0007947	0.3836	TRUE	-1.508	1454	759.8	808	326.1	281.7	177.6	385.5	560.6	11.88	6.089	6.695	2.634	2.139	0.9698	2.873	4.371
ENSMUSG00000039481	Nrtn	0.000835	0.3836	TRUE	-0.9202	2696	2535	2540	1149	1709	922.8	1477	1551	100.2	92.49	95.81	42.25	59.07	22.93	50.09	55.05
ENSMUSG00000040452	Cdh12	0.0008509	0.3836	TRUE	-1.073	832.4	964.6	887.1	376	393	309.7	430.5	584.3	5.616	6.385	6.071	2.509	2.464	1.396	2.649	3.762
ENSMUSG00000032852	Rspo4	0.0008562	0.3836	TRUE	-2.418	364	261.9	670.8	31.52	124.3	17.29	125.3	60.97	5.841	4.124	10.92	0.5001	1.853	0.1854	1.834	0.9339
ENSMUSG00000055003	Lrtm2	0.0009268	0.3938	TRUE	-1.146	1942	1097	1587	640.2	593	443.3	910.3	861.8	25.89	14.35	21.47	8.439	7.347	3.949	11.07	10.97
ENSMUSG00000002068	Ccne1	0.0009552	0.3938	TRUE	-1.423	1776	1665	2237	935.8	738.6	308.1	462.7	1047	78.08	71.8	99.76	40.68	30.18	9.052	18.55	43.95
ENSMUSG00000021278	Amn	0.001086	0.4248	TRUE	-0.9831	1302	1301	1173	604.3	752.8	713.7	412.3	661.6	29.39	28.82	26.87	13.49	15.8	10.77	8.491	14.26
ENSMUSG00000040490	Lrfn2	0.001122	0.4248	TRUE	-1.251	406	346.4	524.5	150	163.3	176.1	149.9	220.2	4.823	4.038	6.322	1.762	1.804	1.398	1.625	2.498
ENSMUSG00000045573	Penk	0.001146	0.4248	TRUE	-1.628	21850	18640	21440	8957	6530	1762	6197	9965	766	641.3	762.4	310.6	212.8	41.29	198.2	333.5
ENSMUSG00000037428	Vgf	0.001222	0.4301	TRUE	-1.236	1233	1323	2015	572.8	582.4	339.6	756.1	949.2	22.76	23.96	37.73	10.45	9.989	4.188	12.73	16.72
ENSMUSG00000027832	Ptx3	0.001245	0.4301	TRUE	-1.714	693.3	1122	413.2	166.3	361	199.6	93.17	270.3	17.1	27.17	10.34	4.057	8.278	3.292	2.097	6.365
ENSMUSG00000022376	Adcy8	0.001401	0.4364	TRUE	-1.51	502.1	440.7	348.8	77.17	191.8	212.2	108.2	127.4	3.796	3.269	2.675	0.5769	1.347	1.072	0.7459	0.9195
ENSMUSG00000030230	Plcz1	0.001422	0.4364	TRUE	-1.877	893.7	399.7	600.9	239.1	188.2	44.02	102.8	243.9	17.75	7.79	12.11	4.697	3.474	0.5843	1.863	4.624
ENSMUSG00000056158	Car10	0.001446	0.4364	TRUE	-0.8924	1868	1772	1741	944.5	1252	641.4	864.3	1097	31.27	29.1	29.57	15.63	19.48	7.175	13.2	17.52
ENSMUSG00000037736	Limch1	0.001502	0.4364	TRUE	-0.8597	5760	5307	5080	2240	3666	2397	2713	3753	92.09	83.25	82.38	35.41	54.47	25.61	39.56	57.28
ENSMUSG00000032010	Usp2	0.001528	0.4364	TRUE	-0.8944	1892	1302	2474	1084	874.7	892.9	1016	1177	44.3	29.92	58.75	25.09	19.04	13.97	21.71	26.3
ENSMUSG00000018334	Ksr1	0.001571	0.4364	TRUE	-1.279	397.8	353.8	551.2	144.6	126.7	204.4	153.1	230.2	6.446	5.626	9.061	2.317	1.908	2.213	2.264	3.562
ENSMUSG00000040373	Cacng5	0.001889	0.4688	TRUE	-1.205	6420	6839	6761	3055	4291	1303	2085	3709	66.16	69.15	70.68	31.14	41.1	8.975	19.6	36.48
ENSMUSG00000034810	Scn7a	0.001906	0.4688	TRUE	-1.784	217.8	161.4	260.4	51.08	58	36.16	34.27	90.1	1.129	0.8209	1.37	0.2619	0.2795	0.1253	0.1621	0.4459
ENSMUSG00000038456	Dennd2a	0.001934	0.4688	TRUE	-1.089	563.4	696.4	700.3	320.6	227.3	237.4	272	445.9	9.862	11.96	12.43	5.55	3.697	2.777	4.343	7.45
ENSMUSG00000029671	Wnt16	0.001996	0.4688	TRUE	-1.474	247.5	391.1	437.1	151.1	104.2	103.8	69.61	180.2	5.935	9.202	10.63	3.583	2.322	1.663	1.523	4.125
ENSMUSG00000038028	9630033F20Rik	0.002122	0.4843	TRUE	-0.9533	700.5	641.8	605.5	402.1	348	300.3	246.3	349.5	7.299	6.562	6.4	4.144	3.37	2.091	2.341	3.476
ENSMUSG00000025400	Tac2	0.002248	0.4884	TRUE	-1.405	107600	95580	81140	51350	39960	11310	31030	45600	5346	4657	4088	2522	1844	375.2	1406	2162
ENSMUSG00000021508	Cxcl14	0.002334	0.4884	TRUE	-1.211	75180	43870	60020	25860	34720	10850	27530	29920	1569	898.2	1271	533.6	673.4	151.4	523.9	595.9
ENSMUSG00000030376	Slc8a2	0.002354	0.4884	TRUE	-1.175	448.9	332.7	709.5	231.5	226.1	150.9	239.9	220.2	4.035	2.934	6.468	2.057	1.888	0.9064	1.966	1.889
ENSMUSG00000022512	Cldn1	0.002506	0.4884	TRUE	-1.342	691.3	944.7	987.4	338	468.7	114.8	397.3	374	8.099	10.86	11.74	3.916	5.104	0.8985	4.246	4.183
ENSMUSG00000003032	Klf4	0.002517	0.4884	TRUE	-2.563	69.54	109.2	147.2	1.087	24.86	4.716	7.497	8.191	1.8	2.774	3.865	0.02781	0.5978	0.08156	0.177	0.2023
ENSMUSG00000021919	Chat	0.002567	0.4884	TRUE	-2.116	223.9	406	406.7	18.48	171.6	33.01	66.4	66.44	3.032	5.392	5.586	0.2474	2.159	0.2987	0.8199	0.8585
ENSMUSG00000039959	Hip1	0.002668	0.4884	TRUE	-0.8623	1237	1812	1721	854.3	1152	621	942.5	777.2	5.996	8.618	8.46	4.094	5.187	2.011	4.166	3.595
ENSMUSG00000071379	Hpcal1	0.002776	0.4884	TRUE	-0.93	1663	1719	1869	813	912.6	523.5	1025	1290	40.52	41.11	46.2	19.59	20.67	8.526	22.78	30
ENSMUSG00000098557	Kctd12	0.002848	0.4884	TRUE	-0.8044	2567	3352	2087	1869	1596	1234	1198	1711	29.61	37.94	24.42	21.32	17.11	9.513	12.61	18.84
ENSMUSG00000020027	Socs2	0.002937	0.4884	TRUE	-0.8595	3411	3377	4326	2646	2071	1262	1730	2471	91.44	88.8	117.6	70.15	51.6	22.61	42.29	63.22
ENSMUSG00000028464	Tpm2	0.00302	0.4884	TRUE	-0.9635	1595	1589	1604	1093	685.3	518.8	629.7	1135	47.17	46.1	48.11	31.97	18.83	10.25	16.98	32.03
ENSMUSG00000029804	Herc3	0.003209	0.4884	TRUE	-0.8425	2586	2262	2701	1749	1311	793.9	1546	1592	69.34	59.5	73.46	46.37	32.68	14.22	37.82	40.74
ENSMUSG00000035649	Zcchc7	0.003248	0.4884	TRUE	-0.6662	1474	1402	1685	951	955.2	809.6	1054	991.1	25.71	23.99	29.82	16.41	15.49	9.438	16.77	16.5
ENSMUSG00000036790	Slitrk2	0.003408	0.4884	TRUE	-0.8614	1235	1263	1389	723.8	542.1	496.8	833.2	941	8.734	8.759	9.96	5.061	3.562	2.347	5.373	6.351
ENSMUSG00000016664	Pacsin2	0.003432	0.4884	TRUE	-0.8426	725	718.8	1102	539.1	453.3	429.2	433.7	482.3	8.096	7.876	12.49	5.953	4.705	3.203	4.418	5.141
ENSMUSG00000048967	Yjefn3	0.003472	0.4884	TRUE	-1.097	8262	6114	6822	3439	3912	1688	2230	5200	574.3	417	481	236.4	252.7	78.42	141.4	345
ENSMUSG00000032076	Cadm1	0.003484	0.4884	TRUE	-0.6499	7620	6134	7414	4845	4340	4395	3776	5043	113.5	89.66	112	71.38	60.09	43.76	51.31	71.71
ENSMUSG00000022111	Uchl3	0.003521	0.4884	TRUE	-0.6869	6995	7799	5837	4748	4500	3419	3799	4846	286.5	313.3	242.5	192.3	171.3	93.57	141.9	189.4
ENSMUSG00000068373	D430041D05Rik	0.003571	0.4884	TRUE	-1.016	1524	1574	1597	777.1	884.2	334.8	860	983.8	13.1	13.28	13.93	6.608	7.066	1.924	6.745	8.074
ENSMUSG00000042216	Sgsm1	0.003646	0.4884	TRUE	-1.171	385.5	348.8	715	208.7	187	136.8	258.1	250.3	6.464	5.739	12.16	3.46	2.914	1.532	3.947	4.005
ENSMUSG00000021779	Thrb	0.003682	0.4884	TRUE	-1.057	1507	1385	1138	707.5	564.6	289.3	855.7	785.4	10.4	9.38	7.968	4.828	3.621	1.334	5.386	5.173
ENSMUSG00000058145	Adamts17	0.003699	0.4884	TRUE	-1.382	800.7	648	884.3	223.9	345.6	91.18	347	448.7	12.71	10.09	14.24	3.513	5.097	0.9669	5.022	6.796
ENSMUSG00000027784	Ppm1l	0.00376	0.4903	TRUE	-0.7233	1900	2689	2718	1779	1248	1217	1410	1695	25.46	35.35	36.94	23.57	15.53	10.89	17.24	21.67
ENSMUSG00000057378	Ryr3	0.004155	0.4997	TRUE	-1.004	606.4	757.3	1392	538	400.1	345.9	463.7	512.4	3.472	4.254	8.086	3.046	2.129	1.323	2.421	2.8
ENSMUSG00000039546	Ajap1	0.004202	0.4997	TRUE	-0.9969	545	937.3	421.5	273.9	322	298.7	332	333.1	11.37	19.18	8.917	5.649	6.241	4.163	6.316	6.631
ENSMUSG00000045876	Pcdhb8	0.004415	0.4997	TRUE	-1.204	553.2	315.3	479.4	135.9	138.5	207.5	155.3	302.1	11.09	6.201	9.748	2.693	2.58	2.78	2.839	5.781
ENSMUSG00000000305	Cdh4	0.004433	0.4997	TRUE	-0.9026	836.5	854.1	472.1	405.4	390.6	314.4	359.8	428.6	20.71	20.75	11.86	9.927	8.989	5.203	8.127	10.13
ENSMUSG00000033361	Prrg3	0.004456	0.4997	TRUE	-1.03	377.3	443.2	442.6	226.1	189.4	124.2	231.3	231.2	4.447	5.125	5.292	2.635	2.075	0.9782	2.487	2.601
ENSMUSG00000036264	Fstl4	0.004458	0.4997	TRUE	-1.109	856.9	656.7	445.4	209.8	380	188.6	402.7	301.2	7.443	5.596	3.924	1.802	3.067	1.095	3.19	2.497
ENSMUSG00000042757	Tmem108	0.004505	0.5006	TRUE	-0.9378	945.9	527.6	1210	404.3	448.6	512.5	511.9	423.2	12.77	6.988	16.57	5.397	5.628	4.623	6.303	5.453
ENSMUSG00000045648	Vwc2l	0.004863	0.51	TRUE	-1.141	998	609.5	702.1	396.7	362.2	144.6	481.9	330.4	10.57	6.336	7.545	4.156	3.566	1.024	4.657	3.341
ENSMUSG00000074001	Klhl40	0.004867	0.51	TRUE	-0.9302	572.6	376.2	517.2	220.6	308.9	218.5	251.7	253	8.874	5.719	8.129	3.381	4.449	2.263	3.557	3.742
ENSMUSG00000034361	Cpne2	0.004873	0.51	TRUE	-0.9033	3402	2016	3201	1861	1471	804.9	1737	1779	97.99	56.97	93.54	53	39.38	15.49	45.64	48.92
ENSMUSG00000072437	Nanos1	0.00492	0.51	TRUE	-0.7305	2458	2206	1636	1400	1322	933.8	1085	1556	23.81	20.97	16.08	13.41	11.9	6.045	9.586	14.39
ENSMUSG00000002489	Tiam1	0.004981	0.51	TRUE	-0.886	1876	1851	1831	1166	925.6	509.3	1016	1370	26.63	25.77	26.36	16.37	12.21	4.83	13.16	18.55
ENSMUSG00000032269	Htr3a	0.005121	0.51	TRUE	-1.522	5653	4798	6028	2754	2827	413.4	1104	2439	103.3	86.02	111.7	49.76	48	5.049	18.4	42.54
ENSMUSG00000010175	Prox1	0.005578	0.5194	TRUE	-1.332	6747	8088	7416	3530	2716	712.1	3102	4663	53.69	63.15	59.86	27.78	20.09	3.787	22.51	35.42
ENSMUSG00000051166	Eml5	0.006009	0.5219	TRUE	-0.7541	2958	2901	3414	1986	1890	1028	1986	2251	11.1	10.68	13	7.37	6.594	2.579	6.797	8.063
ENSMUSG00000075334	Rprm	0.006177	0.5219	TRUE	-0.7688	997	916.2	811.6	520.6	426.1	448	715.4	528.7	25.98	23.42	21.45	13.41	10.32	7.802	17	13.15
ENSMUSG00000032262	Elovl4	0.006331	0.5219	TRUE	-0.7634	3229	2819	3150	2347	1778	1016	1783	2086	64.95	55.63	64.27	46.67	33.23	13.65	32.71	40.05
ENSMUSG00000033083	Tbc1d4	0.006536	0.5219	TRUE	-1.671	321.1	377.4	234.7	98.9	138.5	64.45	18.21	129.2	3.631	4.188	2.692	1.106	1.456	0.4871	0.1878	1.395
ENSMUSG00000019796	Lrp11	0.006545	0.5219	TRUE	-0.7498	1397	1308	1247	698.8	896	531.4	732.5	1029	27.32	25.11	24.74	13.52	16.29	6.945	13.07	19.21
ENSMUSG00000029088	Kcnip4	0.00678	0.5219	TRUE	-0.7741	2722	2698	2025	1798	1373	830	1483	1749	50.72	49.31	38.28	33.12	23.77	10.33	25.21	31.11
ENSMUSG00000032036	Kirrel3	0.006897	0.5219	TRUE	-1.039	1287	492.9	1286	411.9	550.4	633.5	507.6	343.1	17.58	6.602	17.8	5.561	6.984	5.78	6.321	4.471
ENSMUSG00000049892	Rasd1	0.006956	0.5219	TRUE	-1.131	1193	468	817.2	307.6	313.7	216.9	427.3	585.2	28.18	10.84	19.57	7.183	6.884	3.424	9.204	13.19
ENSMUSG00000024087	Cyp1b1	0.006959	0.5219	TRUE	-1.076	629.9	655.5	658	481.5	204.8	316	157.4	344	4.673	4.771	4.951	3.532	1.412	1.567	1.065	2.436
ENSMUSG00000048988	Elfn1	0.007139	0.5219	TRUE	-1.065	3399	3378	3049	1840	1592	554.9	1388	2428	60.92	59.4	55.43	32.61	26.52	6.647	22.69	41.54
ENSMUSG00000027217	Tspan18	0.007364	0.5219	TRUE	-1.188	430.5	321.5	657	138	235.5	100.6	259.2	264.8	8.047	5.897	12.46	2.551	4.092	1.257	4.419	4.725
ENSMUSG00000042846	Lrrtm3	0.007839	0.5219	TRUE	-0.6839	1730	1378	2398	1264	983.6	987.2	1087	1358	35.89	28.05	50.47	25.93	18.96	13.69	20.57	26.89
ENSMUSG00000036298	Slc2a13	0.007902	0.5219	TRUE	-1.162	3087	3810	3151	1861	1446	418.2	1504	2235	38.74	46.9	40.1	23.09	16.87	3.506	17.21	26.77
ENSMUSG00000021255	Esrrb	0.008125	0.5219	TRUE	-2.292	74.65	23.59	69.94	0	8.286	1.572	0	3.64	1.133	0.3514	1.077	0	0.1169	0.01595	0	0.05276
ENSMUSG00000030313	Dennd5b	0.008471	0.5219	TRUE	-0.6887	1232	1156	1388	928.2	769.4	536.1	728.3	917.3	15.68	14.43	17.91	11.68	9.097	4.558	8.451	11.14
ENSMUSG00000060371	Caln1	0.008529	0.5219	TRUE	-0.6417	9191	6782	7906	4801	4370	6041	4149	6012	199.4	144.4	174	103	88.11	87.59	82.1	124.5
ENSMUSG00000032232	Cgnl1	0.008614	0.5219	TRUE	-1.308	393.7	165.1	234.7	71.73	100.6	61.31	136	130.1	4.512	1.857	2.728	0.813	1.072	0.4696	1.422	1.424
ENSMUSG00000031295	Phka2	0.0087	0.5219	TRUE	-1.002	532.8	222.2	423.3	189.1	198.9	201.2	181	179.3	9.379	3.838	7.559	3.292	3.253	2.367	2.906	3.013
ENSMUSG00000044217	Aqp5	0.008886	0.5225	TRUE	-1.507	7613	7033	6855	3100	4642	443.3	1542	2863	197.9	179.4	180.8	79.68	112.2	7.701	36.56	71.04
ENSMUSG00000041488	Stx3	0.009261	0.5225	TRUE	-1.065	518.4	625.7	529.1	200	213.1	132.1	353.4	404.1	6.765	8.01	7.003	2.58	2.584	1.151	4.206	5.033
ENSMUSG00000018470	Kcnab3	0.009494	0.5225	TRUE	-1.126	330.3	387.3	310.1	136.9	108.9	110	129.6	267.6	6.963	8.011	6.631	2.855	2.133	1.55	2.492	5.384
ENSMUSG00000053560	Ier2	0.009494	0.5225	TRUE	-0.6943	1036	1367	1492	948.8	884.2	598.9	658.6	895.5	25.89	33.52	37.82	23.45	20.54	10	15.02	21.37
ENSMUSG00000020473	Aebp1	0.009643	0.5225	TRUE	-1.904	386.5	263.2	324.8	151.1	107.7	4.716	63.19	67.35	6.262	4.183	5.338	2.42	1.622	0.05106	0.9336	1.041
ENSMUSG00000056755	Grm7	0.009952	0.5225	TRUE	-0.8708	1248	1332	1118	774.9	660.5	330.1	607.2	971	19.23	20.15	17.49	11.81	9.463	3.401	8.539	14.29

## Sheet: upregulated
Identifier	gene_name	pValue	fdr	isPresent	log2 Ratio	11_P12_Prox1_ctr_1 [normalized count]	13_P12_Prox1_ctr_3 [normalized count]	14_P12_Prox1_ctr_4 [normalized count]	15_P12_Prox1_mut_1 [normalized count]	16_P12_Prox1_mut_2 [normalized count]	17_P12_Prox1_mut_3 [normalized count]	18_P12_Prox1_mut_4 [normalized count]	19_P12_Prox1_mut_5 [normalized count]	11_P12_Prox1_ctr_1 [FPKM]	13_P12_Prox1_ctr_3 [FPKM]	14_P12_Prox1_ctr_4 [FPKM]	15_P12_Prox1_mut_1 [FPKM]	16_P12_Prox1_mut_2 [FPKM]	17_P12_Prox1_mut_3 [FPKM]	18_P12_Prox1_mut_4 [FPKM]	19_P12_Prox1_mut_5 [FPKM]
ENSMUSG00000032733	Snx33	7.036e-05	0.1729	TRUE	3.62	1.023	0	0	96.73	368.1	84.89	38.55	50.05	0.008524	0	0	0.7973	2.852	0.4729	0.2931	0.3983
ENSMUSG00000021613	Hapln1	8.119e-05	0.1729	TRUE	1.615	1232	1214	1529	4085	6473	2676	3072	4083	9.273	8.965	11.68	30.4	45.28	13.46	21.08	29.33
ENSMUSG00000039058	Ak5	0.0001165	0.2127	TRUE	1.533	188.2	233.4	173.9	679.3	428.5	652.4	675.8	531.5	4.812	5.856	4.512	17.18	10.18	11.15	15.76	12.97
ENSMUSG00000024907	Gal	0.0001451	0.2318	TRUE	3.482	164.6	40.97	84.66	1630	678.2	243.7	1363	2064	8.797	2.148	4.589	86.14	33.68	8.701	66.44	105.3
ENSMUSG00000020644	Id2	0.0003197	0.2661	TRUE	0.9931	6876	5071	7700	12380	13060	13800	13440	12340	206	149	234	366.6	363.5	276.2	367.3	352.8
ENSMUSG00000042045	Sln	0.0004524	0.34	TRUE	2.401	122.7	43.45	39.57	555.4	303	155.6	478.7	553.3	9.065	3.149	2.965	40.57	20.8	7.683	32.25	39.02
ENSMUSG00000020044	Timp3	0.0004871	0.3458	TRUE	1.362	1077	869	1034	3012	1172	2709	3057	2872	17.97	14.23	17.51	49.71	18.18	30.22	46.54	45.77
ENSMUSG00000028007	Snx7	0.0007449	0.3836	TRUE	1.524	353.8	336.4	358.9	1552	494.8	930.7	789.3	1356	6.59	6.148	6.78	28.58	8.564	11.58	13.41	24.11
ENSMUSG00000016995	Matn4	0.0007642	0.3836	TRUE	1.96	169.7	109.2	104.9	355.4	414.3	806.5	825.7	233.9	2.504	1.581	1.57	5.184	5.679	7.95	11.11	3.293
ENSMUSG00000029153	Ociad2	0.0008706	0.3836	TRUE	1.685	355.9	278.1	333.1	982.5	710.2	2100	765.7	702.6	10.24	7.848	9.72	27.95	18.99	40.37	20.09	19.29
ENSMUSG00000030522	Mtmr10	0.001163	0.4248	TRUE	1.704	126.8	96.83	107.7	263	568.2	578.5	234.5	267.6	1.747	1.309	1.505	3.584	7.276	5.327	2.948	3.519
ENSMUSG00000059602	Syn3	0.001286	0.4324	TRUE	1.066	633	543.7	658.9	1300	743.3	1434	1450	1517	8.424	7.1	8.895	17.11	9.194	12.75	17.6	19.27
ENSMUSG00000043832	Clec4a3	0.001479	0.4364	TRUE	3.039	0	0	3.681	10.87	106.5	157.2	138.2	30.94	0	0	0.1153	0.3317	3.056	3.243	3.889	0.9117
ENSMUSG00000039830	Olig2	0.00155	0.4364	TRUE	2.148	156.5	70.76	81.9	206.5	841.6	817.5	333.1	254.8	2.442	1.084	1.297	3.188	12.21	8.528	4.742	3.797
ENSMUSG00000061718	Ppp1r1b	0.001738	0.4688	TRUE	2.441	30.68	76.97	11.04	336.9	156.2	471.6	196	144.7	0.9798	2.412	0.3578	10.64	4.638	10.07	5.709	4.411
ENSMUSG00000019935	Slc17a8	0.002004	0.4688	TRUE	5.579	23.52	0	1.84	1563	30.78	7.86	1228	1790	0.2832	0	0.02248	18.61	0.3444	0.06325	13.49	20.57
ENSMUSG00000053279	Aldh1a1	0.00201	0.4688	TRUE	2.591	78.74	111.7	113.2	384.7	198.9	1868	283.8	547	1.459	2.031	2.128	7.05	3.425	23.13	4.797	9.674
ENSMUSG00000030978	Rrm1	0.002016	0.4688	TRUE	0.9712	411.1	429.5	408.6	873.8	751.6	1110	731.5	650.7	3.913	4.011	3.945	8.225	6.649	7.059	6.35	5.912
ENSMUSG00000044408	Sptssa	0.002018	0.4688	TRUE	0.9249	2187	2477	2240	3450	5581	5640	3762	3360	61.05	67.82	63.42	95.21	144.8	105.2	95.78	89.52
ENSMUSG00000029333	Rasgef1b	0.002526	0.4884	TRUE	2.223	32.72	55.86	93.86	334.7	574.1	422.9	209.9	74.63	0.6229	1.043	1.812	6.301	10.16	5.38	3.645	1.356
ENSMUSG00000021671	Poc5	0.00257	0.4884	TRUE	1.05	284.3	166.4	218.1	506.5	482.9	482.6	399.5	487.8	3.566	2.047	2.775	6.282	5.63	4.045	4.57	5.84
ENSMUSG00000052415	Tchh	0.002624	0.4884	TRUE	2.616	0	2.483	0	56.52	3.551	51.88	63.19	130.1	0	0.01592	0	0.3651	0.02156	0.2265	0.3765	0.8116
ENSMUSG00000059187	Fam19a1	0.002738	0.4884	TRUE	1.847	34.77	69.52	65.34	283.7	132.6	314.4	322.4	103.7	0.768	1.507	1.464	6.196	2.722	4.641	6.495	2.188
ENSMUSG00000050854	Tmem125	0.002932	0.4884	TRUE	4.242	40.9	9.932	62.57	250	3571	444.9	239.9	73.72	1.793	0.4272	2.783	10.84	145.5	13.03	9.592	3.085
ENSMUSG00000022678	Nde1	0.002948	0.4884	TRUE	1.857	139.1	136.6	157.4	334.7	709	1005	541.9	149.3	3.844	3.704	4.412	9.151	18.21	18.56	13.66	3.938
ENSMUSG00000032060	Cryab	0.002998	0.4884	TRUE	1.157	4536	3189	3643	6763	15370	6761	7244	6057	145.6	100.5	118.6	214.7	458.6	145.1	212.1	185.6
ENSMUSG00000060206	Zfp462	0.003092	0.4884	TRUE	1.2	145.2	178.8	233.7	292.4	381.1	581.7	537.6	405.9	1.087	1.313	1.774	2.164	2.651	2.909	3.67	2.899
ENSMUSG00000001864	Aif1l	0.003161	0.4884	TRUE	2.189	32.72	64.55	46.01	344.5	198.9	493.6	184.2	54.6	1.627	3.15	2.321	16.95	9.192	16.41	8.356	2.592
ENSMUSG00000039239	Tgfb2	0.003338	0.4884	TRUE	1.1	613.6	459.3	469.3	1449	898.4	572.2	1207	1446	12.77	9.382	9.91	29.82	17.38	7.961	22.92	28.73
ENSMUSG00000064215	Ifi27	0.00344	0.4884	TRUE	1.524	73.63	141.5	213.5	375	414.3	726.3	358.8	272.1	3.845	7.252	11.31	19.36	20.11	25.35	17.09	13.56
ENSMUSG00000040234	Tm7sf3	0.003444	0.4884	TRUE	1.145	564.5	422.1	338.6	1011	1438	1146	762.5	575.2	17.27	12.67	10.51	30.58	40.89	23.43	21.28	16.8
ENSMUSG00000029915	Clec5a	0.003454	0.4884	TRUE	3.309	0	0	0	99.99	9.469	297.1	76.04	0	0	0	0	2.145	0.1909	4.307	1.504	0
ENSMUSG00000010025	Aldh3a2	0.003531	0.4884	TRUE	0.8292	763.9	769.7	1062	1741	1084	1808	1429	1642	18.14	17.93	25.58	40.89	23.93	28.69	30.94	37.21
ENSMUSG00000023892	Zfp51	0.003624	0.4884	TRUE	1.616	59.31	126.6	45.09	216.3	165.7	314.4	375.9	216.6	0.8678	1.818	0.6693	3.129	2.253	3.074	5.017	3.025
ENSMUSG00000021032	Ngb	0.003635	0.4884	TRUE	1.515	132.9	132.8	99.38	382.6	204.8	677.6	340.6	223.9	3.669	3.597	2.783	10.44	5.253	12.5	8.574	5.898
ENSMUSG00000019872	Smpdl3a	0.003649	0.4884	TRUE	1.327	486.7	373.7	663.5	1187	748.1	2402	1108	961.9	17.44	13.13	24.11	42.04	24.9	57.5	36.22	32.89
ENSMUSG00000056938	Acbd4	0.003687	0.4884	TRUE	1.929	86.92	65.8	162.9	353.2	269.9	894.5	478.7	148.3	3.544	2.632	6.737	14.24	10.23	24.38	17.81	5.774
ENSMUSG00000046722	Cdc42se1	0.003707	0.4884	TRUE	1.165	705.6	916.2	673.6	1250	1920	2753	1764	909.2	23.74	30.24	22.99	41.58	60.03	61.89	54.13	29.2
ENSMUSG00000029864	Gstk1	0.003803	0.4909	TRUE	1.659	286.3	196.1	224.5	555.4	761.1	1616	579.4	294.9	11.71	7.872	9.317	22.47	28.93	44.18	21.62	11.51
ENSMUSG00000029999	Tgfa	0.003982	0.4997	TRUE	1.697	321.1	168.8	150.9	579.3	1081	737.3	983.2	195.7	6.178	3.187	2.946	11.02	19.32	9.48	17.25	3.594
ENSMUSG00000026778	Prkcq	0.004027	0.4997	TRUE	2.836	8.181	33.52	63.5	109.8	582.4	677.6	113.5	93.74	0.1272	0.5115	1.002	1.688	8.417	7.042	1.61	1.392
ENSMUSG00000044519	Zfp488	0.004076	0.4997	TRUE	2.106	155.4	142.8	558.6	527.1	1927	2228	1081	529.7	1.375	1.239	5.012	4.611	15.84	13.17	8.718	4.472
ENSMUSG00000036181	Hist1h1c	0.004115	0.4997	TRUE	1.711	110.4	114.2	130.7	273.9	858.2	451.2	325.6	148.3	2.693	2.733	3.232	6.605	19.45	7.353	7.242	3.453
ENSMUSG00000027270	Lamp5	0.004161	0.4997	TRUE	2.869	59.31	93.11	255.8	488	3272	622.5	744.3	194.8	1.905	2.934	8.334	15.5	97.65	13.36	21.8	5.97
ENSMUSG00000040998	Npnt	0.004319	0.4997	TRUE	1.537	245.4	81.93	179.4	694.5	207.1	405.6	597.6	648	3.193	1.046	2.369	8.936	2.505	3.527	7.092	8.048
ENSMUSG00000049511	Htr1b	0.004362	0.4997	TRUE	2.592	15.34	18.62	3.681	101.1	104.2	330.1	87.82	22.75	0.1946	0.2318	0.04737	1.268	1.228	2.799	1.016	0.2755
ENSMUSG00000023984	Gm20517	0.004409	0.4997	TRUE	0.9864	271	177.5	323	459.7	609.6	514.1	580.5	431.4	4.083	2.625	4.937	6.851	8.537	5.177	7.978	6.205
ENSMUSG00000027495	Fam210b	0.00442	0.4997	TRUE	1.586	179	126.6	110.4	246.7	274.6	795.5	609.4	251.2	1.882	1.307	1.178	2.566	2.684	5.591	5.846	2.522
ENSMUSG00000022372	Sla	0.004682	0.5088	TRUE	1.567	100.2	50.9	46.93	125	232	201.2	338.4	185.7	1.296	0.646	0.6158	1.599	2.789	1.739	3.993	2.292
ENSMUSG00000032180	Tmed1	0.004693	0.5088	TRUE	0.7685	787.4	553.7	634	1052	1139	1393	988.5	1049	20.14	13.9	16.45	26.62	27.07	23.81	23.07	25.62
ENSMUSG00000090125	Pou3f1	0.004698	0.5088	TRUE	1.443	333.4	177.5	175.8	596.7	1097	660.3	584.8	255.7	3.295	1.722	1.762	5.832	10.08	4.361	5.272	2.413
ENSMUSG00000039294	BC017643	0.005117	0.51	TRUE	1.201	111.5	252	173	461.9	451	520.3	433.7	254.8	3.231	7.167	5.087	13.24	12.15	10.08	11.47	7.05
ENSMUSG00000036902	Neto2	0.005119	0.51	TRUE	0.8982	661.6	1486	1059	2202	1522	1772	2081	2424	4.487	9.887	7.286	14.77	9.593	8.029	12.87	15.69
ENSMUSG00000031232	Magt1	0.005126	0.51	TRUE	1.495	532.8	378.6	466.6	782.5	1535	2625	1012	562.4	7.166	4.997	6.366	10.41	19.19	23.6	12.42	7.221
ENSMUSG00000031932	Gpr83	0.005178	0.51	TRUE	1.821	119.6	156.4	90.18	815.1	324.3	97.47	405.9	656.2	1.267	1.625	0.9684	8.533	3.191	0.6895	3.919	6.63
ENSMUSG00000048616	Nog	0.005208	0.51	TRUE	2.121	8.181	31.04	38.65	115.2	95.88	261	209.9	62.79	0.1836	0.6834	0.8799	2.557	2	3.914	4.297	1.345
ENSMUSG00000042589	Cux2	0.005245	0.51	TRUE	0.8806	606.4	492.9	745.4	966.2	1076	1547	1265	828.2	10.5	8.376	13.1	16.55	17.32	17.91	19.98	13.69
ENSMUSG00000028364	Tnc	0.005301	0.51	TRUE	1.339	56.24	137.8	71.78	234.8	291.2	235.8	222.8	216.6	0.3571	0.8584	0.4623	1.474	1.718	1.001	1.29	1.313
ENSMUSG00000021614	Vcan	0.005304	0.51	TRUE	1.263	244.4	449.4	386.5	768.4	731.5	1635	653.3	580.6	2.393	4.317	3.839	7.44	6.656	10.7	5.834	5.427
ENSMUSG00000017697	Ada	0.005308	0.51	TRUE	2.248	7.158	3.724	11.96	175	65.1	20.44	67.47	60.06	0.2434	0.1242	0.4126	5.883	2.057	0.4643	2.092	1.949
ENSMUSG00000032667	Pon2	0.005393	0.5143	TRUE	1.948	804.8	1049	872.4	1607	3099	9218	2350	1196	17.19	21.99	18.91	33.96	61.53	131.6	45.79	24.39
ENSMUSG00000038132	Rbm24	0.005511	0.5194	TRUE	2.346	10.23	1.241	6.442	44.56	84.04	158.8	65.33	20.02	0.121	0.01441	0.07732	0.5214	0.9242	1.256	0.7051	0.2261
ENSMUSG00000034210	Efcab14	0.005588	0.5194	TRUE	1.221	913.2	846.7	994.8	1162	3757	2797	1723	1280	14.04	12.77	15.52	17.67	53.69	28.74	24.17	18.78
ENSMUSG00000019906	Lin7a	0.005609	0.5194	TRUE	1.087	479.6	1037	1038	1767	970.6	1792	2114	2450	3.117	6.609	6.843	11.36	5.862	7.783	12.53	15.2
ENSMUSG00000024640	Psat1	0.005815	0.5219	TRUE	1.169	1977	1572	1599	2921	4614	6691	3059	1923	61.04	47.62	50.1	89.22	132.4	138.1	86.16	56.69
ENSMUSG00000026347	Tmem163	0.005973	0.5219	TRUE	1.927	173.8	126.6	116.9	178.2	862.9	1162	332	236.6	3.305	2.362	2.254	3.351	15.24	14.76	5.757	4.294
ENSMUSG00000042700	Sipa1l1	0.006218	0.5219	TRUE	0.876	939.8	775.9	957	1281	1399	2268	2112	1124	4.709	3.814	4.864	6.349	6.515	7.596	9.652	5.376
ENSMUSG00000028540	Dph2	0.006263	0.5219	TRUE	1.385	105.3	91.87	55.21	209.8	342.1	246.8	129.6	253	2.032	1.739	1.08	4.001	6.132	3.182	2.28	4.658
ENSMUSG00000022641	Bbx	0.006272	0.5219	TRUE	0.963	182	263.2	316.6	453.2	685.3	416.6	515.1	453.2	1.852	2.627	3.267	4.56	6.48	2.832	4.78	4.401
ENSMUSG00000042436	Mfap4	0.00629	0.5219	TRUE	1.978	35.79	42.21	83.74	105.4	100.6	523.5	328.8	157.4	1.14	1.319	2.705	3.32	2.977	11.14	9.549	4.785
ENSMUSG00000081984	Dnajb3	0.006334	0.5219	TRUE	1.267	118.6	91.87	64.42	331.5	182.3	185.5	232.4	246.6	4.294	3.263	2.365	11.87	6.132	4.487	7.673	8.521
ENSMUSG00000018442	Derl2	0.006403	0.5219	TRUE	0.7435	684.1	600.9	847.5	1332	1488	1149	1038	966.5	14.96	12.89	18.8	28.81	30.23	16.79	20.69	20.17
ENSMUSG00000017897	Eya2	0.006471	0.5219	TRUE	1.691	27.61	32.28	43.25	58.69	129	149.3	158.5	179.3	0.8491	0.974	1.349	1.785	3.688	3.069	4.446	5.263
ENSMUSG00000027562	Car2	0.006574	0.5219	TRUE	1.8	3113	2858	2934	4942	13550	22900	6863	2986	109.1	98.28	104.3	171.3	441.4	536.3	219.4	99.9
ENSMUSG00000020774	Aspa	0.00663	0.5219	TRUE	4.241	49.08	110.5	15.64	127.2	5376	468.5	370.6	98.29	1.204	2.659	0.3893	3.085	122.6	7.68	8.291	2.301
ENSMUSG00000022375	Lrrc6	0.006649	0.5219	TRUE	1.993	30.68	40.97	11.96	107.6	58	89.61	183.1	277.6	0.56	0.7338	0.2215	1.942	0.984	1.093	3.049	4.837
ENSMUSG00000038526	Car14	0.006717	0.5219	TRUE	3.123	15.34	36	47.85	266.3	1333	119.5	109.2	35.49	0.5778	1.33	1.828	9.918	46.66	3.007	3.753	1.276
ENSMUSG00000033910	Gucy1a3	0.006761	0.5219	TRUE	0.8564	1384	1839	1623	3117	2917	1528	3242	3871	19.83	25.86	23.6	44.18	38.85	14.64	42.38	52.96
ENSMUSG00000008090	Fgfrl1	0.006826	0.5219	TRUE	1.659	52.15	70.76	99.38	122.8	310.1	503.1	203.5	140.2	1.64	2.184	3.171	3.82	9.066	10.57	5.838	4.208
ENSMUSG00000030342	Cd9	0.006941	0.5219	TRUE	1.788	2691	2035	4123	5020	17890	17530	7347	2829	105.3	78.08	163.6	194.2	650.3	458.2	262.1	105.6
ENSMUSG00000037007	Zfp113	0.007005	0.5219	TRUE	1.251	96.12	73.24	73.62	184.8	156.2	272	202.4	219.3	1.666	1.245	1.294	3.166	2.516	3.15	3.199	3.628
ENSMUSG00000049493	Pls1	0.007067	0.5219	TRUE	2.519	16.36	14.9	77.3	49.99	577.6	331.7	252.7	82.82	0.3984	0.3559	1.909	1.204	13.07	5.398	5.613	1.925
ENSMUSG00000039037	St6galnac5	0.007126	0.5219	TRUE	1.11	462.2	497.8	236.5	648.8	641.5	1421	822.5	805.4	5.587	5.904	2.9	7.755	7.206	11.48	9.067	9.292
ENSMUSG00000063297	Luzp2	0.007134	0.5219	TRUE	1.449	396.8	526.4	554	748.8	1075	3026	1203	703.5	14.54	18.93	20.6	27.14	36.61	74.12	40.2	24.61
ENSMUSG00000059482	2610301B20Rik	0.007167	0.5219	TRUE	0.8828	721.9	723.8	811.6	1635	963.5	2092	1093	1166	23.54	23.15	26.84	52.7	29.2	45.59	32.52	36.28
ENSMUSG00000032066	Bco2	0.00719	0.5219	TRUE	1.911	44.99	28.55	22.09	107.6	116	331.7	128.5	60.06	0.8082	0.5032	0.4024	1.911	1.936	3.982	2.105	1.03
ENSMUSG00000024885	Aldh3b1	0.007276	0.5219	TRUE	3.14	0	2.483	1.84	5.434	151.5	185.5	145.7	0	0	0.04943	0.03788	0.109	2.857	2.515	2.695	0
ENSMUSG00000090115	Usp49	0.007322	0.5219	TRUE	0.8946	191.2	284.3	199.7	416.3	478.2	422.9	454.1	363.1	2.715	3.96	2.876	5.844	6.309	4.012	5.88	4.921
ENSMUSG00000030226	Lmo3	0.007524	0.5219	TRUE	0.805	1083	1015	563.2	1598	1264	1614	1962	1335	24.36	22.41	12.85	35.54	26.43	24.27	40.26	28.67
ENSMUSG00000053398	Phgdh	0.007556	0.5219	TRUE	1.683	1858	1012	1275	2626	5951	9113	3138	1244	77.98	41.66	54.3	109	232.1	255.6	120.1	49.84
ENSMUSG00000029641	Rasl11a	0.007584	0.5219	TRUE	1.199	76.69	90.62	123.3	186.9	233.2	199.6	222.8	337.6	3.524	4.085	5.747	8.494	9.957	6.13	9.335	14.81
ENSMUSG00000021785	Ngly1	0.007703	0.5219	TRUE	1.096	243.4	347.6	398.5	660.8	614.3	1162	399.5	729.9	3.858	5.406	6.407	10.36	9.05	12.31	5.775	11.04
ENSMUSG00000029622	Arpc1b	0.007743	0.5219	TRUE	1.318	740.4	562.4	823.6	1066	3209	2358	1502	735.3	29.29	21.83	33.05	41.71	118	62.34	54.18	27.77
ENSMUSG00000059456	Ptk2b	0.007773	0.5219	TRUE	1.228	100.2	75.73	130.7	259.8	146.8	231.1	325.6	305.8	1.275	0.9453	1.687	3.268	1.736	1.965	3.778	3.714
ENSMUSG00000022864	D16Ertd472e	0.007776	0.5219	TRUE	1.983	57.26	49.66	93.86	240.2	596.6	449.6	121	70.99	1.233	1.049	2.05	5.115	11.94	6.47	2.377	1.459
ENSMUSG00000040138	Ndp	0.007845	0.5219	TRUE	1.62	95.1	156.4	236.5	584.7	209.5	970	604	233.9	1.866	3.011	4.707	11.34	3.82	12.72	10.81	4.38
ENSMUSG00000068101	Cenpm	0.007959	0.5219	TRUE	0.9629	191.2	239.6	197.8	283.7	447.4	553.4	389.8	410.4	6.298	7.743	6.61	9.24	13.7	12.18	11.71	12.9
ENSMUSG00000029878	Dbpht2	0.00796	0.5219	TRUE	1.773	369.2	181.2	343.2	521.7	584.7	2614	981	464.1	4.689	2.259	4.423	6.553	6.903	22.19	11.37	5.627
ENSMUSG00000027584	Oprl1	0.008009	0.5219	TRUE	1.181	219.9	327.7	136.2	610.8	265.1	595.8	481.9	689.8	4.134	6.047	2.598	11.36	4.634	7.487	8.266	12.38
ENSMUSG00000001700	Gramd3	0.008038	0.5219	TRUE	1.655	611.5	311.6	285.3	791.2	2256	2069	912.5	382.2	8.93	4.465	4.226	11.43	30.62	20.19	12.15	5.328
ENSMUSG00000032388	Spg21	0.008059	0.5219	TRUE	0.6635	830.3	1280	875.1	1860	1416	1544	1479	1602	11.74	17.76	12.55	26.01	18.61	14.59	19.08	21.62
ENSMUSG00000037960	1110007C09Rik	0.008093	0.5219	TRUE	2.157	318	230.9	313.8	572.8	4071	938.5	598.7	402.3	15.05	10.72	15.06	26.8	179	29.68	25.84	18.17
ENSMUSG00000032411	Tfdp2	0.008119	0.5219	TRUE	1.082	180	245.8	193.2	308.7	659.3	580.1	336.3	350.4	3.335	4.469	3.632	5.656	11.35	7.183	5.684	6.197
ENSMUSG00000043336	Filip1l	0.00814	0.5219	TRUE	1.955	10.23	29.79	6.442	71.73	146.8	92.75	77.11	67.35	0.1257	0.3595	0.08035	0.8723	1.677	0.7622	0.8649	0.7905
ENSMUSG00000028266	Lmo4	0.008147	0.5219	TRUE	0.7382	1398	1364	1394	2556	1626	2902	2764	1706	45.79	43.85	46.32	82.81	49.51	63.53	82.59	53.35
ENSMUSG00000032757	Bet1	0.008183	0.5219	TRUE	0.9491	566.5	528.9	587.1	870.6	1390	1611	905	658.9	14.7	13.47	15.46	22.35	33.52	27.95	21.42	16.32
ENSMUSG00000044708	Kcnj10	0.008217	0.5219	TRUE	1.427	932.6	944.7	1002	1317	2358	4883	3422	918.3	6.562	6.522	7.152	9.165	15.42	22.96	21.96	6.167
ENSMUSG00000041205	Map6d1	0.008222	0.5219	TRUE	1.39	553.2	511.5	513.5	780.4	2953	1625	921	668.9	6.43	5.833	6.054	8.97	31.9	12.63	9.764	7.421
ENSMUSG00000068299	1700019G17Rik	0.008225	0.5219	TRUE	2.425	24.54	16.14	4.601	49.99	68.65	226.4	271	24.57	0.4502	0.2904	0.08561	0.9069	1.17	2.775	4.533	0.4302
ENSMUSG00000022382	Wnt7b	0.008226	0.5219	TRUE	1.043	187.1	266.9	151.8	372.8	264	529.8	489.4	474.1	2.079	2.91	1.711	4.096	2.726	3.934	4.96	5.029
ENSMUSG00000040703	Cyp2s1	0.008242	0.5219	TRUE	2.009	1.023	6.207	6.442	56.52	35.51	22.01	64.26	79.18	0.01689	0.1006	0.1079	0.9231	0.5451	0.2429	0.9681	1.248
ENSMUSG00000063661	Krt73	0.008269	0.5219	TRUE	3.607	125.8	197.4	198.8	4415	145.6	47.16	1907	4746	2.21	3.403	3.543	76.71	2.378	0.5538	30.57	79.6
ENSMUSG00000029642	Polr1d	0.008302	0.5219	TRUE	0.7233	1454	1862	1846	2741	2042	3932	2865	2600	51.68	64.94	66.56	96.34	67.45	93.39	92.87	88.21
ENSMUSG00000030538	Cib1	0.008339	0.5219	TRUE	1.572	553.2	538.8	393.9	636.9	1646	3301	1190	621.6	26.45	25.28	19.1	30.12	73.17	105.5	51.89	28.37
ENSMUSG00000001768	Rin2	0.008349	0.5219	TRUE	1.442	278.1	289.3	368.1	506.5	406	1844	969.2	570.6	5.269	5.376	7.073	9.487	7.147	23.34	16.75	10.32
ENSMUSG00000060675	Pla2g16	0.008409	0.5219	TRUE	2.666	329.3	110.5	189.6	354.3	3481	2242	649	167.5	5.403	1.779	3.155	5.749	53.09	24.58	9.713	2.623
ENSMUSG00000020811	Wscd1	0.008507	0.5219	TRUE	1.308	367.1	316.6	266.9	608.6	1732	671.3	473.4	506.9	7.182	6.076	5.296	11.77	31.48	8.776	8.446	9.466
ENSMUSG00000000346	Dazap2	0.008605	0.5219	TRUE	0.932	4078	3672	4777	6344	7500	13330	7401	5028	84.96	75.06	101	130.7	145.2	185.6	140.6	99.99
ENSMUSG00000053898	Ech1	0.008673	0.5219	TRUE	1.141	1767	1616	1694	2632	4374	6818	2938	1818	87.29	78.34	84.89	128.6	200.8	225.1	132.4	85.74
ENSMUSG00000022122	Ednrb	0.008688	0.5219	TRUE	1.552	1067	1055	1361	2140	2127	8096	3278	1311	10.32	10.01	13.35	20.47	19.12	52.33	28.92	12.11
ENSMUSG00000030701	Plekhb1	0.00873	0.5219	TRUE	1.7	2042	1227	2052	2686	11020	9410	3854	1716	53.94	31.79	54.98	70.15	270.5	166.1	92.86	43.28
ENSMUSG00000038668	Lpar1	0.00874	0.5219	TRUE	2.375	185.1	100.6	471.2	438	2740	2558	680.1	306.7	3.051	1.627	7.88	7.141	41.99	28.18	10.23	4.826
ENSMUSG00000033006	Sox10	0.009078	0.5225	TRUE	1.989	317	161.4	458.3	327.1	2930	1640	992.8	438.7	4.445	2.22	6.519	4.536	38.18	15.36	12.7	5.871
ENSMUSG00000040374	Pex2	0.009115	0.5225	TRUE	0.7407	856.9	1156	1031	1994	1605	2196	1549	1140	18.49	24.47	22.56	42.56	32.19	31.67	30.48	23.49
ENSMUSG00000026826	Nr4a2	0.00913	0.5225	TRUE	1.308	76.69	146.5	55.21	253.2	172.8	275.1	333.1	192	1.269	2.378	0.9268	4.144	2.658	3.042	5.027	3.033
ENSMUSG00000095681	Gm8281	0.009137	0.5225	TRUE	1.633	50.11	33.52	19.32	80.43	100.6	185.5	148.9	128.3	1.486	0.9751	0.5813	2.358	2.773	3.676	4.026	3.632
ENSMUSG00000024883	Rin1	0.009163	0.5225	TRUE	2.08	7.158	22.35	6.442	163	35.51	111.6	81.39	37.31	0.06521	0.1997	0.05953	1.469	0.3006	0.6795	0.6763	0.3245
ENSMUSG00000020803	Txndc17	0.009164	0.5225	TRUE	0.6733	2992	3589	3325	4254	5685	7032	4635	4630	145.9	171.7	164.5	205.2	257.7	229.2	206.2	215.5
ENSMUSG00000039976	Tbc1d16	0.009165	0.5225	TRUE	0.9134	235.2	314.1	277.9	481.5	577.6	636.7	623.3	318.5	2.479	3.248	2.971	5.018	5.658	4.484	5.992	3.205
ENSMUSG00000022033	Pbk	0.009214	0.5225	TRUE	1.569	116.6	54.62	188.6	360.8	222.5	757.7	330.9	203.9	5.143	2.364	8.442	15.74	9.124	22.34	13.32	8.584
ENSMUSG00000032393	Dpp8	0.009214	0.5225	TRUE	0.68	614.6	629.4	661.6	899.9	885.4	1179	1244	897.3	5.915	5.944	6.46	8.565	7.92	7.584	10.93	8.244
ENSMUSG00000064138	Fam172a	0.009357	0.5225	TRUE	0.7554	973.5	888.9	874.2	1410	1281	2345	1316	1341	9.564	8.568	8.712	13.69	11.69	15.4	11.79	12.58
ENSMUSG00000046402	Rbp1	0.00944	0.5225	TRUE	1.877	335.4	599.6	374.5	1048	1175	4331	1103	412.3	4.811	8.439	5.45	14.86	15.67	41.52	14.43	5.645
ENSMUSG00000025880	Smad7	0.009445	0.5225	TRUE	2.064	42.95	32.28	40.49	76.08	514.9	204.4	131.7	50.05	1.007	0.7424	0.9629	1.764	11.22	3.202	2.817	1.12
ENSMUSG00000024349	Tmem173	0.009529	0.5225	TRUE	1.864	38.86	72	113.2	158.7	183.5	562.8	500.1	91.92	0.6422	1.167	1.897	2.593	2.818	6.215	7.539	1.45
ENSMUSG00000054263	Lifr	0.009609	0.5225	TRUE	1.013	166.7	358.8	199.7	619.5	366.9	542.4	574	388.6	1.144	2.415	1.39	4.203	2.34	2.487	3.592	2.545
ENSMUSG00000022112	Gpc5	0.00975	0.5225	TRUE	1.376	140.1	131.6	127	179.3	316	715.3	385.5	202.9	2.544	2.344	2.339	3.22	5.333	8.679	6.385	3.517
ENSMUSG00000006522	Itih3	0.009772	0.5225	TRUE	2.743	48.06	43.45	79.14	102.2	1269	565.9	241	30.03	0.9577	0.8495	1.6	2.013	23.5	7.536	4.379	0.5712
ENSMUSG00000023800	Tiam2	0.009891	0.5225	TRUE	1.016	174.9	255.7	296.3	579.3	307.8	657.1	368.4	585.2	1.084	1.556	1.864	3.552	1.774	2.723	2.084	3.464
ENSMUSG00000037966	Ninj1	0.009953	0.5225	TRUE	0.8806	679	702.7	630.3	1135	1359	1946	931.7	812.7	27.7	28.13	26.09	45.78	51.53	53.07	34.67	31.65
ENSMUSG00000028015	Ctso	0.009974	0.5225	TRUE	1.648	229.1	257	392	664.1	942.2	2099	720.8	237.5	5.822	6.408	10.11	16.69	22.26	35.65	16.71	5.763
